# Supplementary material for: Genetic Dissection of Frost Tolerance in Winter Durum Wheat: Three Validated KASP Markers for Marker-Assisted Selection
Source: Plants (Basel). 2025 Dec 20;15(1):19. doi: 10.3390/plants15010019 (PMC12787326; doi:10.3390/plants15010019)
Supplement: Supplementary file 1 [file plants-15-00019-s001.zip]

Archive with 2 entries (2 files):
- Supplementary_Data_S1.vcf
- Supplementary_Table_S1.pdf
